# Supplementary material for: Rab11-mediated post-Golgi transport of the sialyltransferase ST3GAL4 suggests a new mechanism for regulating glycosylation
Source: J Biol Chem. 2021 Jan 30;296:100354. doi: 10.1016/j.jbc.2021.100354 (PMC7949161; doi:10.1016/j.jbc.2021.100354)
Supplement: Supplementary file 1 — Table S1 [file mmc1.xlsx]

## Sheet: table
										Rt (min)	Peak Intensity			No.	Relative %
		observed mass			Δ (Da)	theolytical mass				20010703	20010703	20010704	20010705		20010703	20010704	20010705
		[M-3H]3-	[M-2H]2-	[M-H]-		[M-H]-	[M-2H]2-	[M-3H]3-	structure	Control	Control	DKD #22	DKD #27		Control	DKD #22	DKD #27
Oligomannose				1235.44	-0.002	1235.44			(Hex)2 + (Man)3(GlcNAc)2	36.91	453000	366000	474000	1	1.99973	1.73417	1.6748
			698.243	1397.49	0	1397.49	698.243		(Hex)3 + (Man)3(GlcNAc)2	30.3	508000	364000	529000	2	2.24252	1.72469	1.86913
			779.27	1559.55	0.001	1559.55	779.269		(Hex)4 + (Man)3(GlcNAc)2	29.42	648000	565000	635000	3a	2.86054	2.67706	2.24366
										30.37	213000	160000	239000	3b	0.94027	0.758106	0.844465
			860.296	1721.6	0	1721.6	860.296		(Hex)5 + (Man)3(GlcNAc)2	29.6	1300000	967000	1240000	4	5.73874	4.5818	4.38132
			941.321	1883.65	-0.002	1883.65	941.322		(Hex)6 + (Man)3(GlcNAc)2	29.97	1590000	1060000	1380000	5	7.01892	5.02245	4.87599
			1022.35	2045.7	-0.001	2045.7	1022.35		(Hex)7 + (Man)3(GlcNAc)2	31.54	392000	328000	386000	6	1.73045	1.55412	1.36386
A0	F0		799.782	1600.57	-0.001	1600.57	799.783		(Hex)3 (HexNAc)1 + (Man)3(GlcNAc)2	34.11	327000	51600	151000	7	1.44351	0.244489	0.533532
			820.295	1641.6	-0.002	1641.6	820.296		(Hex)2 (HexNAc)2 + (Man)3(GlcNAc)2	36.3	312000	25900	63200	8	1.3773	0.122718	0.223306
			1002.86	2006.73	0	2006.73	1002.86		(Hex)3 (HexNAc)3 + (Man)3(GlcNAc)2	38.9	43400	9980	29500	9a	0.191586	0.0472869	0.104233
										42.78	53400	8110	11800	9b	0.23573	0.0384265	0.0416932
										45.59	10700	4700	5890	9c	0.0472342	0.0222694	0.0208113
						2371.87	1185.43	789.95	(Hex)4 (HexNAc)4 + (Man)3(GlcNAc)2	44.4	99800	37200	0	10	0.440559	0.17626	0
	F1		893.324	1787.66	-0.002	1787.66	893.325		(Hex)2 (HexNAc)2 (Deoxyhexose)1 + (Man)3(GlcNAc)2	41.82	677000	45200	103000	11a	2.98856	0.214165	0.363933
										45.37	15600	6360	3240	11b	0.0688649	0.0301347	0.011448
										46.45	24600	10200	8630	11c	0.108595	0.0483293	0.0304926
										47.93	33400	11100	9910	11d	0.147441	0.0525936	0.0350153
			1075.89	2152.79	0	2152.79	1075.89		(Hex)3 (HexNAc)3 (Deoxyhexose)1 + (Man)3(GlcNAc)2	43.84	105000	23000	55700	12a	0.463514	0.108978	0.196806
										45.18	23000	5620	10500	12b	0.101532	0.0266285	0.0370999
										46.19	356000	34200	40100	12c	1.57153	0.162045	0.141686
										48.11	27000	9130	13800	12d	0.119189	0.0432594	0.0487599
			1258.46	2517.92	-0.002	2517.92	1258.46		(Hex)4 (HexNAc)4 (Deoxyhexose)1 + (Man)3(GlcNAc)2	46.67	348000	86600	96500	13	1.53622	0.410325	0.340966
A1	F0		1026.36	2053.72	0	2053.72	1026.36		(Hex)4 (HexNAc)1 (NeuAc)1 + (Man)3(GlcNAc)2	33.4	25300	22400	31100	14a	0.111685	0.106135	0.109886
										45.4	5790	5500	11000	14b	0.0255595	0.0260599	0.0388666
			783.277	1567.56	-0.001	1567.56	783.278		(Hex)1 (HexNAc)1 (NeuAc)1 + (Man)3(GlcNAc)2	34.54	242000	137000	140000	15a	1.06829	0.649129	0.494666
										40.92	13300	14000	40300	15b	0.0587117	0.0663343	0.142393
										47.82	2360	15600	12300	15c	0.010418	0.0739154	0.0434599
			864.304	1729.62	0	1729.62	864.304		(Hex)2 (HexNAc)1 (NeuAc)1 + (Man)3(GlcNAc)2	32.84	244000	190000	339000	16a	1.07712	0.900251	1.1978
										39.49	23600	13500	7060	16b	0.10418	0.0639652	0.0249453
										41.82	6130	29900	89400	16c	0.0270604	0.141671	0.315879
			945.329	1891.67	-0.002	1891.67	945.33		(Hex)3 (HexNAc)1 (NeuAc)1 + (Man)3(GlcNAc)2	35.97	696000	269000	462000	17a	3.07243	1.27457	1.6324
										43.91	23400	38800	115000	17b	0.103297	0.183841	0.406332
						1770.64	884.818	589.543	(Hex)1 (HexNAc)2 (NeuAc)1 + (Man)3(GlcNAc)2	35.97	63600	60400	54200	18a	0.280757	0.286185	0.191506
										37.9	2540	2410	2160	18b	0.0112126	0.011419	0.00763198
										43.59	0	5230	9840	18c	0	0.0247806	0.0347679
			965.844	1932.7	0	1932.7	965.844		(Hex)2 (HexNAc)2 (NeuAc)1 + (Man)3(GlcNAc)2	37.82	1180000	649000	888000	19a	5.20901	3.07507	3.13759
										45.06	15400	118000	320000	19b	0.067982	0.559103	1.13066
			1067.38	2135.77	0	2135.77	1067.38		(Hex)2 (HexNAc)3 (NeuAc)1 + (Man)3(GlcNAc)2	37.05	2990	3520	5140	20a	0.0131991	0.0166783	0.0181613
										38.13	12300	8150	9930	20b	0.0542973	0.038616	0.0350859
										40.3	15000	9700	6830	20c	0.0662162	0.0459602	0.0241326
										41.56	10700	7430	4870	20d	0.0472342	0.0352046	0.0172073
										44.59	0	1230	3000	20e	0	0.00582794	0.0106
										45.25	951	2350	2400	20f	0.00419811	0.0111347	0.00847998
										45.67	2040	2190	3720	20g	0.00900541	0.0103766	0.013144
						2094.75	1046.87	697.578	(Hex)3 (HexNAc)2 (NeuAc)1 + (Man)3(GlcNAc)2	39.61	13000	9960	13200	21a	0.0573874	0.0471921	0.0466399
										40.23	7730	4690	3460	21b	0.0341234	0.022222	0.0122253
										42.71	62400	49000	45100	21c	0.275459	0.23217	0.159353
										45.81	3040	1400	2640	21d	0.0134198	0.00663343	0.00932798
										47.27	1990	2540	5270	21e	0.00878469	0.0120349	0.0186206
			1148.41	2297.83	-0.001	2297.83	1148.41		(Hex)3 (HexNAc)3 (NeuAc)1 + (Man)3(GlcNAc)2	39.64	154000	165000	224000	22a	0.67982	0.781797	0.791465
										43.35	399000	141000	108000	22b	1.76135	0.668081	0.381599
										45.52	26700	30900	66700	22c	0.117865	0.146409	0.235673
										46.37	35800	25700	47600	22d	0.158036	0.121771	0.168186
			1330.97	2662.96	-0.003	2662.96	1330.98		(Hex)4 (HexNAc)4 (NeuAc)1 + (Man)3(GlcNAc)2	44.51	417000	238000	269000	23a	1.84081	1.12768	0.950465
										47.52	36800	23200	45800	23b	0.16245	0.109925	0.161826
						3028.09	1513.54	1008.69	(Hex)5 (HexNAc)5 (NeuAc)1 + (Man)3(GlcNAc)2	47.97	66300	0	0	24a	0.292676	0	0
										49.85	13500	0	0	24b	0.0595946	0	0
						3393.23	1696.11	1130.4	(Hex)6 (HexNAc)6 (NeuAc)1 + (Man)3(GlcNAc)2	49.59	62500	26000	17600	25a	0.275901	0.123192	0.0621865
										50.72	53000	42700	60500	25b	0.233964	0.20232	0.213766
			1878.67	3758.36	0	3758.36	1878.67		(Hex)7 (HexNAc)7 (NeuAc)1 + (Man)3(GlcNAc)2	51.27	26100	18800	13300	26	0.115216	0.0890775	0.0469932
	F1					2199.78	1099.39	732.589	(Hex)4 (HexNAc)1 (Deoxyhexose)1 (NeuAc)1 + (Man)3(GlcNAc)2	N.D.	0	0	0	27	0	0	0
			856.306	1713.62	-0.001	1713.62	856.307		(Hex)1 (HexNAc)1 (Deoxyhexose)1 (NeuAc)1 + (Man)3(GlcNAc)2	39.86	643000	450000	372000	28a	2.83847	2.13217	1.3144
										45.85	60900	47900	89100	28b	0.268838	0.226958	0.314819
										50.57	5340	44100	58100	28c	0.023573	0.208953	0.205286
			937.333	1875.67	0	1875.67	937.333		(Hex)2 (HexNAc)1 (Deoxyhexose)1 (NeuAc)1 + (Man)3(GlcNAc)2	38.13	269000	90200	137000	29a	1.18748	0.427382	0.484066
										45.67	6580	13000	37600	29b	0.0290469	0.0615961	0.132853
						2037.73	1018.36	678.571	(Hex)3 (HexNAc)1 (Deoxyhexose)1 (NeuAc)1 + (Man)3(GlcNAc)2	41.03	74300	32700	37800	30a	0.327991	0.154938	0.13356
										46.52	1780	2440	11000	30b	0.00785766	0.0115611	0.0388666
			957.845	1916.7	-0.002	1916.7	957.846		(Hex)1 (HexNAc)2 (Deoxyhexose)1 (NeuAc)1 + (Man)3(GlcNAc)2	41.26	160000	129000	159000	31a	0.706306	0.611223	0.561799
										43.24	23700	13500	8210	31b	0.104622	0.0639652	0.0290086
										46.94	2630	12600	21500	31c	0.0116099	0.0597009	0.0759665
										49.48	1090	4380	7490	31d	0.00481171	0.0207532	0.0264646
			1038.87	2078.75	0	2078.75	1038.87		(Hex)2 (HexNAc)2 (Deoxyhexose)1 (NeuAc)1 + (Man)3(GlcNAc)2	42.91	1990000	1260000	2000000	32a	8.78469	5.97009	7.06665
										47.67	25100	206000	443000	32b	0.110802	0.976062	1.56526
						2281.83	1140.41	759.94	(Hex)2 (HexNAc)3 (Deoxyhexose)1 (NeuAc)1 + (Man)3(GlcNAc)2	41.6	4230	5460	6250	33a	0.018673	0.0258704	0.0220833
										42.78	30300	18900	16100	33b	0.133757	0.0895513	0.0568865
										44.77	55000	27000	17200	33c	0.242793	0.12793	0.0607732
										45.52	43400	22800	12400	33d	0.191586	0.10803	0.0438132
										46.82	0	4520	7690	33e	0	0.0214165	0.0271713
										47.75	5160	7080	7830	33f	0.0227784	0.0335462	0.0276659
			1119.9	2240.81	0.003	2240.81	1119.9		(Hex)3 (HexNAc)2 (Deoxyhexose)1 (NeuAc)1 + (Man)3(GlcNAc)2	41.26	1930	2040	1940	34a	0.00851982	0.00966586	0.00685465
										44.54	26900	11700	16000	34b	0.118748	0.0554365	0.0565332
			1221.44	2443.88	-0.001	2443.89	1221.44		(Hex)3 (HexNAc)3 (Deoxyhexose)1 (NeuAc)1 + (Man)3(GlcNAc)2	44.06	391000	240000	317000	35a	1.72604	1.13716	1.12006
										46.26	913000	408000	284000	35b	4.03036	1.93317	1.00346
										47.6	8650	106000	242000	35c	0.0381847	0.502245	0.855065
										48.41	58700	57700	80600	35d	0.259126	0.273392	0.284786
			1404	2809.02	-0.001	2809.02	1404		(Hex)4 (HexNAc)4 (Deoxyhexose)1 (NeuAc)1 + (Man)3(GlcNAc)2	46.52	613000	281000	257000	36a	2.70604	1.33142	0.908065
										48.3	65100	65800	77400	36b	0.287378	0.311771	0.273479
										49.29	209000	58400	73600	36c	0.922613	0.276709	0.260053
										49.74	64300	44300	45200	36d	0.283847	0.209901	0.159706
										50.12	31400	26000	39200	36e	0.138613	0.123192	0.138506
			1586.57	3174.14	-0.006	3174.15	1586.57		(Hex)5 (HexNAc)5 (Deoxyhexose)1 (NeuAc)1 + (Man)3(GlcNAc)2	47.52	15100	0	0	37a	0.0666577	0	0
										49.67	69300	52300	47800	37b	0.305919	0.247806	0.168893
										50.38	77600	41900	36100	37c	0.342559	0.198529	0.127553
										51.09	80400	20400	17400	37d	0.354919	0.0966586	0.0614799
										51.94	14300	8110	18200	37e	0.0631261	0.0384265	0.0643065
			1769.13	3539.27	-0.008	3539.28	1769.14		(Hex)6 (HexNAc)6 (Deoxyhexose)1 (NeuAc)1 + (Man)3(GlcNAc)2	51.05	137000	67000	27800	38a	0.604775	0.317457	0.0982264
										51.5	87700	32900	17400	38b	0.387144	0.155886	0.0614799
										52.08	29900	37300	53100	38c	0.131991	0.176734	0.18762
										53.01	15200	0	0	38d	0.0670991	0	0
										53.65	54900	0	0	38e	0.242351	0	0
						3904.42	1951.7	1300.8	(Hex)7 (HexNAc)7 (Deoxyhexose)1 (NeuAc)1 + (Man)3(GlcNAc)2	52.74	23100	10800	17800	39a	0.101973	0.0511722	0.0628932
										54.48	9390	4340	11100	39b	0.0414514	0.0205636	0.0392199
A2	F0		1111.39	2223.79	0	2223.79	1111.39		(Hex)2 (HexNAc)2 (NeuAc)2 + (Man)3(GlcNAc)2	38.9	350000	295000	301000	40a	1.54505	1.39776	1.06353
										45.89	90600	587000	942000	40b	0.399946	2.7813	3.32839
										49.22	9130	106000	275000	40c	0.0403036	0.502245	0.971664
			1293.96	2588.93	0.002	2588.92	1293.96		(Hex)3 (HexNAc)3 (NeuAc)2 + (Man)3(GlcNAc)2	44.25	177000	65400	29100	41a	0.781351	0.309876	0.10282
										45.81	1990	56300	101000	41b	0.00878469	0.266759	0.356866
										46.75	194000	185000	318000	41c	0.856397	0.87656	1.1236
										48	17900	55400	84400	41d	0.079018	0.262494	0.298213
										50.08	2500	19400	35200	41e	0.011036	0.0919204	0.124373
						2954.06	1476.53	984.014	(Hex)4 (HexNAc)4 (NeuAc)2 + (Man)3(GlcNAc)2	45.37	50500	44300	32500	42a	0.222928	0.209901	0.114833
										46.64	58000	129000	214000	42b	0.256036	0.611223	0.756132
										48.08	12800	50900	53100	42c	0.0565045	0.241173	0.18762
										49.44	11300	16600	30500	42d	0.0498829	0.0786535	0.107766
			1659.09	3319.18	-0.005	3319.19	1659.09		(Hex)5 (HexNAc)5 (NeuAc)2 + (Man)3(GlcNAc)2	48.44	14700	26300	15500	43a	0.0648919	0.124614	0.0547665
										49.22	36700	42200	65400	43b	0.162009	0.199951	0.231079
										50.23	26900	37200	79000	43c	0.118748	0.17626	0.279133
										51.24	4390	14700	21600	43d	0.0193793	0.069651	0.0763198
										52.4	0	12900	22700	43e	0	0.0611223	0.0802065
			1841.65	3684.32	-0.001	3684.32	1841.66		(Hex)6 (HexNAc)6 (NeuAc)2 + (Man)3(GlcNAc)2	49.93	22800	7320	4400	44a	0.100649	0.0346834	0.0155466
										50.49	62800	27000	20400	44b	0.277225	0.12793	0.0720798
										50.94	18600	23300	22400	44c	0.0821081	0.110399	0.0791465
										51.2	19500	25100	57000	44d	0.0860811	0.118928	0.2014
						4049.46	2024.22	1349.15	(Hex)7 (HexNAc)7 (NeuAc)2 + (Man)3(GlcNAc)2	51.87	16900	14900	31500	45	0.0746036	0.0705986	0.1113
						4414.59	2206.79	1470.86	(Hex)8 (HexNAc)8 (NeuAc)2 + (Man)3(GlcNAc)2	52.67	10900	6860	3390	46	0.0481171	0.0325038	0.011978
						4779.72	2389.36	1592.57	(Hex)9 (HexNAc)9 (NeuAc)2 + (Man)3(GlcNAc)2	54.88	9490	0	0	47	0.0418928	0	0
	F1		1184.42	2369.85	0	2369.85	1184.42		(Hex)2 (HexNAc)2 (Deoxyhexose)1 (NeuAc)2 + (Man)3(GlcNAc)2	43.69	841000	860000	891000	48a	3.71252	4.07482	3.14819
										48.04	167000	1180000	1660000	48b	0.737207	5.59103	5.86532
										49.11	6420	73500	79900	48c	0.0283405	0.348255	0.282313
										51.09	10500	242000	608000	48d	0.0463514	1.14664	2.14826
										53.61	987	27800	31700	48e	0.00435703	0.131721	0.112006
			1366.99	2734.98	0	2734.98	1366.99		(Hex)3 (HexNAc)3 (Deoxyhexose)1 (NeuAc)2 + (Man)3(GlcNAc)2	46.64	404000	218000	95000	49a	1.78342	1.03292	0.335666
										48	0	112000	127000	49b	0	0.530674	0.448732
										48.55	553000	718000	864000	49c	2.44117	3.402	3.05279
										49.82	57100	133000	368000	49d	0.252063	0.630176	1.30026
										50.49	46500	151000	123000	49e	0.20527	0.715463	0.434599
										50.98	0	46700	77500	49f	0	0.221272	0.273833
										51.38	2460	29300	64800	49g	0.0108595	0.138828	0.228959
			1549.55	3100.11	-0.001	3100.11	1549.55		(Hex)4 (HexNAc)4 (Deoxyhexose)1 (NeuAc)2 + (Man)3(GlcNAc)2	46.94	27100	20400	9770	50a	0.119631	0.0966586	0.0345206
										48.26	265000	455000	464000	50b	1.16982	2.15586	1.63946
										49.41	41700	183000	293000	50c	0.184081	0.867084	1.03526
										50.23	54000	126000	123000	50d	0.238378	0.597009	0.434599
										50.9	28200	96200	136000	50e	0.124487	0.455811	0.480532
										51.53	6300	35500	51700	50f	0.0278108	0.168205	0.182673
			1732.12	3465.24	-0.001	3465.24	1732.12		(Hex)5 (HexNAc)5 (Deoxyhexose)1 (NeuAc)2 + (Man)3(GlcNAc)2	49.85	9330	9140	11000	51a	0.0411865	0.0433068	0.0388666
										50.68	31400	52000	78600	51b	0.138613	0.246385	0.277719
										51.38	63300	65800	104000	51c	0.279432	0.311771	0.367466
										51.87	66600	51500	67900	51d	0.294	0.244015	0.239913
										52.67	10500	17100	27200	51e	0.0463514	0.0810226	0.0961065
										54.3	7270	10900	21100	51f	0.0320928	0.051646	0.0745532
						3830.38	1914.69	1276.12	(Hex)6 (HexNAc)6 (Deoxyhexose)1 (NeuAc)2 + (Man)3(GlcNAc)2	51.61	56500	31000	21600	52a	0.249414	0.146883	0.0763198
										52.48	23600	19700	20600	52b	0.10418	0.0933418	0.0727865
										52.97	4540	8630	24600	52c	0.0200414	0.0408904	0.0869198
										53.47	7060	9360	12600	52d	0.0311658	0.0443492	0.0445199
										54.81	1880	5970	11500	52e	0.0082991	0.0282868	0.0406332
		1397.83		4195.51	0.002	4195.51		1397.83	(Hex)7 (HexNAc)7 (Deoxyhexose)1 (NeuAc)2 + (Man)3(GlcNAc)2	53.25	42500	33500	37400	53a	0.187613	0.158729	0.132146
										53.87	9980	6780	15800	53b	0.0440559	0.0321248	0.0558265
										54.48	14200	12300	11500	53c	0.0626847	0.0582794	0.0406332
										56.44	1080	4720	17700	53d	0.00476757	0.0223641	0.0625399
		1519.54		4560.63	-0.009	4560.64		1519.54	(Hex)8 (HexNAc)8 (Deoxyhexose)1 (NeuAc)2 + (Man)3(GlcNAc)2	53.54	41500	18400	0	54a	0.183198	0.0871822	0
										53.83	46400	13800	16300	54b	0.204829	0.0653867	0.0575932
										55.47	16800	14700	14800	54c	0.0741622	0.069651	0.0522932
										58.1	2620	13200	11700	54d	0.0115658	0.0625438	0.0413399
										59.98	0	3400	20000	54e	0	0.0161098	0.0706665
		1641.25		4925.77	-0.002	4925.77		1641.25	(Hex)9 (HexNAc)9 (Deoxyhexose)1 (NeuAc)2 + (Man)3(GlcNAc)2	54.6	15300	5130	1860	55a	0.0675406	0.0243068	0.00657199
										55.85	13000	12000	0	55b	0.0573874	0.056858	0
										58.34	6320	7630	12100	55c	0.0278991	0.0361522	0.0427532
A3	F0					2880.02	1439.51	959.335	(Hex)3 (HexNAc)3 (NeuAc)3 + (Man)3(GlcNAc)2	45.52	10400	12400	8050	56a	0.0459099	0.0587532	0.0284433
										47.05	76100	116000	112000	56b	0.335937	0.549627	0.395732
										49.48	7940	134000	217000	56c	0.0350505	0.634914	0.766732
										50.61	31400	141000	232000	56d	0.138613	0.668081	0.819732
										51.3	0	26400	62200	56e	0	0.125088	0.219773
										52	0	20900	47300	56f	0	0.0990276	0.167126
						3245.15	1622.07	1081.05	(Hex)4 (HexNAc)4 (NeuAc)3 + (Man)3(GlcNAc)2	46.97	1680	6600	3640	57a	0.00741622	0.0312719	0.0128613
										49.6	0	37600	70900	57b	0	0.178155	0.250513
										50.16	6540	75500	103000	57c	0.0288703	0.357731	0.363933
										51.6	0	29600	65700	57d	0	0.14025	0.232139
	F1		1512.53	3026.08	0	3026.08	1512.53		(Hex)3 (HexNAc)3 (Deoxyhexose)1 (NeuAc)3 + (Man)3(GlcNAc)2	47.52	27300	41200	53000	58a	0.120514	0.195212	0.187266
										48.71	205000	364000	299000	58b	0.904955	1.72469	1.05646
										50.01	15600	36500	83500	58c	0.0688649	0.172943	0.295033
										51.31	4560	282000	431000	58d	0.0201297	1.33616	1.52286
										51.87	44500	512000	723000	58e	0.196441	2.42594	2.55459
										52.89	12000	123000	228000	58f	0.052973	0.582794	0.805598
										54.52	0	52900	166000	58g	0	0.250649	0.586532
			1695.1	3391.21	0	3391.21	1695.1		(Hex)4 (HexNAc)4 (Deoxyhexose)1 (NeuAc)3 + (Man)3(GlcNAc)2	51.38	30600	197000	219000	59a	0.135081	0.933418	0.773798
										52.12	3610	235000	241000	59b	0.015936	1.11347	0.851531
										52.37	7030	171000	213000	59c	0.0310333	0.810226	0.752598
										53.44	2140	101000	156000	59d	0.00944685	0.478555	0.551199
A4	F0					3171.12	1585.05	1056.37	(Hex)3 (HexNAc)3 (NeuAc)4 + (Man)3(GlcNAc)2	47.23	5860	24100	15500	60a	0.0258685	0.11419	0.0547665
										51.02	4760	29500	19500	60b	0.0210126	0.139776	0.0688998
						3536.25	1767.62	1178.08	(Hex)4 (HexNAc)4 (NeuAc)4 + (Man)3(GlcNAc)2	52.08	2560	71500	106000	61a	0.0113009	0.338779	0.374532
										53.5	0	19700	58800	61b	0	0.0933418	0.20776
	F1					3317.17	1658.08	1105.05	(Hex)3 (HexNAc)3 (Deoxyhexose)1 (NeuAc)4 + (Man)3(GlcNAc)2	N.D.	0	0	0	62	0	0	0
			1840.65	3682.3	-0.004	3682.3	1840.65		(Hex)4 (HexNAc)4 (Deoxyhexose)1 (NeuAc)4 + (Man)3(GlcNAc)2	53.76	4520	428000	439000	63a	0.0199532	2.02793	1.55113
										54.85	2070	202000	282000	63b	0.00913784	0.957109	0.996398
		1348.47		4047.44	0.001	4047.44		1348.47	(Hex)5 (HexNAc)5 (Deoxyhexose)1 (NeuAc)4 + (Man)3(GlcNAc)2	53.76	0	11400	20000	64a	0	0.0540151	0.0706665
										54.87	0	6130	7110	64b	0	0.0290449	0.0251219
										55.75	0	39100	60300	64c	0	0.185262	0.21306
										57.17	0	3700	15800	64d	0	0.0175312	0.0558265
										60.15	0	2980	5030	64e	0	0.0141197	0.0177726
										61.49	0	38700	57200	64f	0	0.183367	0.202106
										SUM	22653058	21105220	28301950		100	100	100
